# Supplementary material for: Control of Treg cell homeostasis and immune equilibrium by Lkb1 in dendritic cells
Source: Nat Commun. 2018 Dec 13;9:5298. doi: 10.1038/s41467-018-07545-8 (PMC6294005; doi:10.1038/s41467-018-07545-8)
Supplement: Supplementary file 3 — Supplementary Data 1 [file 41467_2018_7545_MOESM3_ESM.xlsx]

## Sheet: 差异基因
Supplementary Data 1. Gene expression alterations in Lkb1-deficient DCs (≥1.5 fold change)
ProbeSetID	Gene Symbol	Fold Change (linear) (Cd11cCreLkb1f/f vs Lkb1f/f)
17392255	Flrt3	15.49
17280817	Scin	12.74
17247176	Ramp3	10.34
17341508	Mmp25	9.68
17213548	Nrp2	6.62
17218701	Tnfsf4	6.21
17508609	Nrg1	6.11
17504122	Ccl22	5.44
17507321	Efnb2	5.43
17459207	A930038C07Rik	5.29
17274184	Socs2	4.94
17463747	Gprc5a	4.92
17364169	Htr7	4.83
17404601	Gnb4	4.81
17309935	Dab2	4.64
17456772	Fam40b	4.52
17408090	Nudt17	4.45
17238594	Cd63	4.4
17410275	Egf	4.17
17243717	Syn3	4.16
17286365	Serpinb9	4.04
17444267	Fscn1	3.94
17409963	Fnbp1l	3.88
17249036	Gfpt2	3.8
17520315	Plscr1	3.75
17376728	Plcb4	3.74
17212138	Map4k4	3.72
17276776	Arg2	3.71
17405082	Slc7a11	3.59
17330625	Cd200	3.58
17517097	1600029D21Rik	3.58
17413500	Glipr2	3.56
17459196	Tnip3	3.5
17548717	Fabp5	3.43
17216120	Gm9994	3.39
17371390	Nostrin	3.37
17314636	Cacnb3	3.34
17315057	Slc4a8	3.34
17321263	Adcy6	3.34
17548238	Fabp5	3.31
17363790	Insl6	3.29
17252058	Tm4sf5	3.27
17212724	Stat4	3.27
17358690	Papss2	3.2
17358891	Pcgf5	3.19
17430762	Oprd1	3.19
17521218	Pcbp4	3.18
17291803	1300014I06Rik	3.17
17496857	Cox6a2	3.15
17294934	Thbs4	3.11
17307117	Gjb2	3.1
17239435	Gpr126	3.1
17501588	Sh2d4a	3.09
17484701	Ifitm1	3.07
17341905	Rab26	3.02
17482021	Pde3b	2.98
17373754	Abtb2	2.97
17422859	Tnfrsf4	2.96
17439464	Anxa3	2.95
17330410	Arhgap31	2.95
17285414	Gli3	2.95
17321474	Tuba1a	2.92
17543885	Magee2	2.91
17463689	Bcl2l14	2.9
17404073	Fabp5	2.85
17287957	Gm4934	2.85
17517812	Sema7a	2.84
17346078	Stap2	2.77
17443069	Gatsl2	2.77
17262600	Tcf7	2.73
17499394	---	2.72
17244661	Tmtc2	2.72
17450049	Tmem150c	2.7
17305163	2610528A11Rik	2.68
17367004	Il15ra	2.68
17376541	Prnp	2.66
17316280	Ankrd33b	2.64
17233769	Gm5424	2.64
17366992	Il2ra	2.61
17248654	Il12b	2.6
17241849	Susd2	2.6
17516194	Vwa5a	2.57
17279324	Inf2	2.57
17286354	Serpinb6b	2.56
17234339	Adora2a	2.55
17309580	Dock9	2.55
17321078	Vdr	2.54
17516795	Dscaml1	2.53
17221288	Slco5a1	2.51
17229502	Uap1	2.51
17389901	Exd1	2.48
17235243	Efna2	2.48
17506206	Crispld2	2.45
17231366	Plekhg1	2.45
17543045	Gyk	2.44
17291787	Slc22a23	2.43
17330359	Pla1a	2.42
17472705	Casc1	2.41
17244486	Socs2	2.41
17219897	Zfp238	2.41
17285225	Nid1	2.41
17318807	Apol10b	2.41
17358797	Fas	2.41
17371201	Gca	2.4
17438062	Nipal1	2.4
17216373	Phlpp1	2.39
17384021	Stxbp1	2.38
17272346	Rnf157	2.38
17408813	Cttnbp2nl	2.36
17325619	Tmem39a	2.36
17441396	Vsig10	2.35
17268137	Itga3	2.35
17374792	Dll4	2.33
17407306	Npr1	2.33
17353337	Gypc	2.32
17239638	Pde7b	2.32
17330654	BC016579	2.31
17317652	Ndrg1	2.31
17313350	Zc3h7b	2.3
17299678	Arhgef40	2.29
17543870	Zdhhc15	2.29
17335467	Cdkn1a	2.29
17407259	Slc27a3	2.28
17488752	Catsperg1	2.28
17262798	Pdlim4	2.27
17330407	Tmem39a	2.27
17259907	Tcn2	2.26
17372604	Ube2l6	2.26
17534385	Gria3	2.25
17364932	Got1	2.24
17471464	Klrb1b	2.24
17431478	Grhl3	2.24
17492466	2610034B18Rik	2.23
17216113	Gal3st2	2.22
17346898	Arhgap28	2.21
17229178	Atp1b1	2.18
17406925	Hcn3	2.18
17326147	Ift57	2.17
17335579	Ftsjd2	2.16
17529859	Zbtb38	2.16
17415979	Lepr	2.16
17531001	Sema3f	2.15
17225801	Pdcd1	2.14
17374455	Spred1	2.13
17392991	Bcl2l1	2.13
17396056	Fabp5	2.13
17403509	Lpar3	2.12
17315891	Il7r	2.11
17250638	Specc1	2.1
17405458	Gpr171	2.1
17345865	Rftn1	2.09
17348435	Cables1	2.08
17488436	Plekhg2	2.08
17471635	Klra17	2.08
17286707	Gcnt2	2.07
17284253	Jag2	2.07
17388284	Mdk	2.07
17403205	Gbp5	2.06
17290242	Net1	2.06
17222211	Sema4c	2.05
17437156	Cc2d2a	2.05
17360331	Mxi1	2.05
17486948	Ceacam15	2.05
17330391	Poglut1	2.05
17499117	Atp11a	2.04
17319806	Arfgap3	2.04
17470846	Eno2	2.04
17528418	Lactb	2.03
17422871	Tnfrsf18	2.03
17281721	Pygl	2.03
17227037	Atp2b4	2.03
17385574	Ly75	2.02
17452115	Oas1g	2.02
17421981	Tnfrsf9	2.02
17217639	Lad1	2.01
17292174	Atxn1	2.01
17487489	Pvr	2.01
17248860	Timd4	2.01
17308361	Bmp1	2.01
17397875	Gpr171	2
17217350	Etnk2	1.99
17488492	Nccrp1	1.98
17346516	Cd70	1.98
17465696	Slc35b4	1.97
17518799	Rps27l	1.96
17482943	Il4ra	1.96
17480500	Wnt11	1.96
17245044	Tmem19	1.95
17252038	Zmynd15	1.95
17310912	Laptm4b	1.95
17305116	Gcap14	1.94
17469136	Adamts9	1.94
17493005	Fah	1.94
17435725	Il6	1.93
17335798	Ubash3a	1.93
17468551	Anxa4	1.92
17238295	Gls2	1.92
17243888	Chpt1	1.92
17217610	Csrp1	1.92
17508850	Msr1	1.92
17529855	Zbtb38	1.92
17403114	Adh4	1.91
17318665	Foxh1	1.91
17215565	Sh3bp4	1.91
17379659	Cd40	1.91
17268972	Ccr7	1.9
17456219	St7	1.9
17243868	Dram1	1.89
17275524	Srp54c	1.88
17313654	Tspo	1.88
17416540	Lrp8	1.88
17251328	Pik3r6	1.87
17381630	Pfkfb3	1.87
17258834	6030468B19Rik	1.87
17441595	Tbx3	1.86
17294114	Papd7	1.86
17299353	Ktn1	1.86
17245433	Msrb3	1.85
17404245	Cyp7b1	1.85
17299401	Peli2	1.85
17290695	Gpr137b	1.84
17518962	Anxa2	1.84
17286375	Serpinb9b	1.84
17419437	Ptafr	1.84
17433977	Agrn	1.83
17453819	Serpine1	1.83
17265268	Cxcl16	1.83
17365690	Mxi1	1.83
17547947	1500003O03Rik	1.83
17413832	Nans	1.82
17394454	Ocstamp	1.82
17228790	Gpr52	1.82
17282226	Actn1	1.81
17283225	BC002230	1.81
17403268	Gbp2	1.81
17479834	Mex3b	1.81
17235915	Txnrd1	1.81
17521875	Slc25a20	1.8
17528405	Rab8b	1.8
17504074	Cpne2	1.8
17434414	Akap9	1.8
17430729	Epb4.1	1.8
17404329	Gyg	1.8
17526315	Phldb1	1.8
17508735	Tnks	1.79
17497713	Ifitm2	1.79
17240053	Ncoa7	1.78
17398723	Cd1d2	1.78
17414364	Akap2	1.78
17482000	Spon1	1.78
17401023	Igsf3	1.78
17338747	Uhrf1	1.78
17453383	Clip2	1.77
17284020	Stk30	1.77
17233920	Dnajc12	1.77
17278398	Bdkrb2	1.77
17467345	Il23r	1.76
17359098	Cep55	1.76
17246803	Osm	1.76
17542419	L1cam	1.74
17456176	Met	1.74
17435834	Dpysl5	1.74
17492314	Mfge8	1.74
17489384	Lsr	1.73
17514603	Tmem123	1.73
17397962	Rap2b	1.73
17525240	St14	1.73
17358559	C030046E11Rik	1.73
17322369	Itga5	1.73
17222825	Obfc2a	1.72
17406760	Sema4a	1.72
17453179	Asl	1.72
17337919	Tcte1	1.72
17303117	Gm3696	1.72
17439029	Areg	1.72
17476819	Ankrd27	1.71
17528430	Tpm1	1.71
17456710	Tspan33	1.71
17508691	Rbpms	1.71
17413528	Melk	1.71
17271209	Rgs9	1.7
17478745	Atp10a	1.7
17455274	Mtif3	1.7
17233347	Gja1	1.7
17279113	1200009I06Rik	1.7
17402698	Dkk2	1.69
17408099	Polr3c	1.69
17289324	Gcnt4	1.69
17301478	Trim35	1.69
17482958	Il21r	1.69
17269921	Brca1	1.69
17270567	Gosr2	1.69
17291874	Nrn1	1.68
17338965	Trip10	1.68
17427155	Cdkn2b	1.68
17318950	Csf2rb2	1.68
17526956	Layn	1.68
17281676	Sav1	1.68
17423923	3110043O21Rik	1.67
17431955	Arhgef10l	1.67
17292871	Dbn1	1.67
17542588	Flna	1.66
17370455	Nek6	1.66
17487422	Bcam	1.66
17318794	Apol7c	1.66
17256784	Tmem106a	1.65
17519610	Gcm1	1.65
17279349	Adssl1	1.65
17240621	Aim1	1.65
17325261	Hspbap1	1.65
17389917	1500003O03Rik	1.65
17441051	Oasl1	1.65
17311643	Zhx2	1.64
17529842	---	1.64
17391920	Rassf2	1.64
17500832	Fat1	1.64
17276153	Daam1	1.64
17275490	Fam177a	1.64
17275516	Fam177a	1.64
17481755	Swap70	1.63
17477559	Nup62	1.63
17329215	2510009E07Rik	1.62
17229391	Uck2	1.62
17471062	Tapbpl	1.62
17217101	Slc41a1	1.62
17439511	Prdm8	1.62
17451865	---	1.61
17254840	Bzrap1	1.61
17504321	Gins3	1.61
17523494	Kif15	1.61
17349520	Ctnna1	1.61
17494978	Dennd5a	1.61
17307203	F630043A04Rik	1.61
17317015	Ext1	1.6
17436907	Afap1	1.6
17530863	Mapkapk3	1.6
17399086	Mex3a	1.6
17451462	Ssh1	1.6
17373644	Traf6	1.6
17300279	Mmp14	1.6
17268681	Arl5c	1.6
17223080	Hecw2	1.6
17327737	Srl	1.6
17260369	Myo1g	1.59
17274735	Tmem18	1.59
17236688	Tmcc3	1.59
17412579	Gabrr1	1.59
17287041	Kdm1b	1.59
17249593	Irf1	1.59
17285244	Nid1	1.59
17321645	Lima1	1.59
17259383	Slc25a10	1.59
17471201	Rad51ap1	1.58
17399700	---	1.58
17285056	Idi1	1.58
17429954	1700029G01Rik	1.58
17231844	Perp	1.58
17411262	St6galnac3	1.58
17483648	Itgad	1.58
17371800	Itga6	1.58
17505927	Atmin	1.57
17410332	Ccdc109b	1.57
17529814	Rasa2	1.57
17469217	Lrig1	1.57
17225929	Pam	1.57
17432330	Ctrc	1.56
17252323	Txndc17	1.56
17237361	Zfc3h1	1.56
17504023	Nlrc5	1.56
17312882	H1f0	1.56
17476924	4930433I11Rik	1.56
17311807	Sqle	1.56
17312032	Ndrg1	1.56
17330046	Sec22a	1.55
17400720	Rnf115	1.55
17225134	Gpr55	1.55
17236339	Gnptab	1.55
17501041	Casp3	1.55
17465636	Plxna4	1.55
17215820	Gpc1	1.55
17408536	Mab21l3	1.55
17399649	Rab13	1.55
17317393	9930014A18Rik	1.55
17351760	Myo5b	1.55
17219362	F11r	1.55
17366451	Frmd4a	1.54
17370897	Gpd2	1.54
17361878	Slc22a20	1.54
17347435	Cdc42ep3	1.54
17303088	Gm3696	1.54
17331543	Samsn1	1.53
17295757	Ccnb1	1.53
17387162	Sestd1	1.53
17292026	Gcnt2	1.53
17401357	Rhoc	1.53
17399808	S100a5	1.53
17220034	Sccpdh	1.53
17378721	Src	1.52
17495029	Sbf2	1.52
17360890	Grk5	1.52
17286499	Psmg4	1.52
17361276	Rhod	1.52
17317983	Arc	1.52
17473047	Fam60a	1.52
17527016	Zc3h12c	1.51
17521917	Nckipsd	1.51
17493995	Il18bp	1.5
17544284	Nap1l3	1.5
17288370	Fastkd3	1.5
17221756	Ogfrl1	1.5
17359967	Nfkb2	1.5
17544061	Cysltr1	1.5
17416325	Dhcr24	1.5
17403919	Depdc1a	1.5
17548932	Rgs2	0.66
17288917	Mef2c	0.66
17455882	Ppp1r9a	0.66
17301647	Entpd4	0.66
17355549	Pstpip2	0.66
17221375	Eya1	0.66
17247852	Bcl11a	0.66
17400599	Txnip	0.66
17354629	Ndst1	0.66
17223799	Plekhm3	0.66
17236288	Igf1	0.66
17347236	Nlrc4	0.66
17301615	Entpd4	0.65
17388037	Olfr1272	0.65
17411848	Cdh17	0.65
17543585	---	0.65
17366597	Usp6nl	0.65
17345926	Satb1	0.65
17533446	Gpr34	0.65
17494822	Nlrp10	0.65
17369952	Sh2d3c	0.64
17546088	Gm15232	0.64
17520687	Cep70	0.63
17275069	Agmo	0.63
17519364	BC031353	0.63
17258118	Rab37	0.62
17308083	Adamdec1	0.62
17229767	Ly9	0.62
17355670	Nfatc1	0.62
17280689	Hdac9	0.62
17536264	Pcyt1b	0.62
17404195	Gm9733	0.62
17497432	Stk32c	0.62
17332932	Sytl3	0.62
17474067	Slc8a2	0.62
17285513	---	0.61
17265496	Nlrp1b	0.61
17337770	Gpr116	0.6
17408067	Txnip	0.6
17390637	Frmd5	0.6
17303625	Nr1d2	0.6
17246577	Pik3ip1	0.6
17289539	Mast4	0.6
17223138	Pgap1	0.59
17546109	Tlr7	0.59
17364126	Gm14446	0.59
17539682	BC022960	0.59
17334178	Dcpp3	0.59
17454627	Card11	0.58
17482560	Eef2k	0.58
17463482	Klrb1f	0.57
17298620	1810011H11Rik	0.57
17289527	Cd180	0.57
17266967	Ccl3	0.57
17344309	Tnf	0.57
17339013	Emr1	0.56
17239113	Sash1	0.54
17510127	Jund	0.54
17285523	---	0.53
17533456	Gpr82	0.53
17462748	Clec4a4	0.53
17380370	Zfp831	0.53
17502440	Klf2	0.53
17272461	Cygb	0.53
17470597	Slc2a3	0.52
17279919	Rhob	0.52
17216458	Serpinb2	0.49
17285532	---	0.49
17233993	Egr2	0.49
17470960	Cd4	0.48
17228293	Cacna1e	0.47
17547658	LOC100503141	0.47
17452038	Dtx1	0.46
17381879	St8sia6	0.46
17335966	Cyp4f16	0.45
17350824	Slc12a2	0.45
17224211	Tns1	0.45
17254283	Ccl4	0.45
17309457	Dzip1	0.43
17467269	Hpgds	0.43
17375909	---	0.43
17290850	---	0.43
17301718	Egr3	0.4
17280640	Cdhr3	0.39
17285521	---	0.32
17539658	Arhgap6	0.31
17438530	Lphn3	0.31
17335983	Gm9705	0.3
17302490	Scel	0.27
17462644	Gm6637	0.26
17385924	Scn3a	0.22
17514495	Mmp12	0.21
