# Supplementary material for: Control of Treg cell homeostasis and immune equilibrium by Lkb1 in dendritic cells
Source: Nat Commun. 2018 Dec 13;9:5298. doi: 10.1038/s41467-018-07545-8 (PMC6294005; doi:10.1038/s41467-018-07545-8)
Supplement: Supplementary file 4 — Supplementary Data 2 [file 41467_2018_7545_MOESM4_ESM.xlsx]

## Sheet: 差异结果
Supplementary Data 2. Gene expression alterations in LPS-treated DCs (≥1.5 fold change)
ProbeSetID	Gene Symbol	Fold Change (linear) (LPS vs Ctrl)
17491193	Saa3	141.571
17383892	Lcn2	45.3985
17302475	Irg1	21.7383
17503937	Mt2	18.0158
17321078	Vdr	16.1939
17366992	Il2ra	15.0681
17362973	Ms4a6d	14.5252
17344064	Cfb	14.4746
17315891	Il7r	14.2907
17441051	Oasl1	13.9058
17494386	Trim30c	12.8149
17217399	Chi3l1	12.7305
17357640	Ms4a4a	12.678
17358832	Ifit1	12.3111
17219407	Slamf1	12.1016
17367686	Il1rn	11.5647
17512809	Hp	11.462
17407259	Slc27a3	11.019
17403205	Gbp5	10.5896
17374792	Dll4	10.5433
17403268	Gbp2	10.0601
17226327	Marco	10.0547
17407306	Npr1	10.0205
17341508	Mmp25	9.87058
17247176	Ramp3	9.46989
17408897	Chi3l3	9.35325
17459196	Tnip3	9.24978
17300279	Mmp14	9.13583
17254176	Slfn4	9.03286
17309580	Dock9	8.81781
17363790	Insl6	8.80997
17299353	Ktn1	8.8067
17467345	Il23r	8.79678
17277396	Jdp2	8.42012
17337545	Ubd	8.16983
17434023	Isg15	8.08831
17435725	Il6	8.04383
17367004	Il15ra	7.96671
17394175	Sdc4	7.86466
17254171	Slfn1	7.81351
17396143	Car13	7.79173
17456772	Fam40b	7.70164
17449718	Cxcl10	7.59191
17548717	Fabp5	7.43929
17375503	AA467197	7.31875
17548238	Fabp5	7.30505
17413500	Glipr2	7.13485
17441037	Oasl2	7.11829
17450461	Gbp4	6.97351
17392255	Flrt3	6.96538
17330359	Pla1a	6.85775
17274184	Socs2	6.7683
17358797	Fas	6.76137
17226771	Ikbke	6.67537
17395079	Zbp1	6.49817
17449725	Cxcl11	6.39693
17512321	Rrad	6.38845
17307033	Gzmb	6.37729
17520315	Plscr1	6.33476
17230023	Pydc4	6.25981
17452115	Oas1g	6.22702
17212724	Stat4	6.13574
17526310	Cxcr5	6.02268
17364169	Htr7	5.96282
17239435	Gpr126	5.85655
17373754	Abtb2	5.81538
17213548	Nrp2	5.76128
17228790	Gpr52	5.67996
17330625	Cd200	5.67034
17458962	Herc6	5.64665
17496345	Nupr1	5.6453
17480813	Stard10	5.62666
17517812	Sema7a	5.58276
17317652	Ndrg1	5.52384
17230045	Ifi204	5.50269
17333731	Fpr2	5.47926
17233357	Hsf2	5.47378
17497813	Irf7	5.43615
17456219	St7	5.32993
17280327	Rsad2	5.27587
17280897	Stxbp6	5.26974
17514482	Mmp13	5.25353
17471222	Ccnd2	5.23823
17548123	Ehd1	5.1982
17225801	Pdcd1	5.11847
17403224	Gbp7	5.0938
17321263	Adcy6	5.06225
17289794	Plk2	5.00783
17219670	Pydc3	4.96118
17272619	Socs3	4.89682
17448001	Ppargc1a	4.87034
17358891	Pcgf5	4.86645
17372604	Ube2l6	4.8445
17470627	Clec4e	4.84072
17307305	Gm6907	4.81868
17499224	F10	4.8108
17405082	Slc7a11	4.79253
17402155	Cnn3	4.78153
17333347	Sod2	4.77431
17358815	Ifit2	4.75208
17447259	Tnip2	4.73329
17236127	Gm6721	4.71255
17286830	Edn1	4.68573
17249977	Gm12250	4.66943
17234339	Adora2a	4.61261
17403237	Gbp3	4.48254
17332531	Mx1	4.4238
17501440	Ddx60	4.39903
17543045	Gyk	4.39252
17249980	Igtp	4.37941
17363470	Gda	4.36509
17318083	Ly6a	4.34055
17323828	B3gnt5	4.33566
17433977	Agrn	4.33196
17452070	Oas3	4.32847
17314636	Cacnb3	4.31962
17327557	Mx2	4.30714
17317015	Ext1	4.19551
17317056	Enpp2	4.18784
17280817	Scin	4.18762
17409406	Stxbp3a	4.16354
17340998	Gpr31b	4.11268
17463689	Bcl2l14	4.08588
17519112	Aldh1a2	4.07264
17444267	Fscn1	4.06771
17241849	Susd2	4.06621
17396056	Fabp5	4.04753
17391554	Il1a	4.03588
17523852	Birc2	4.01956
17285586	Aoah	3.98261
17488436	Plekhg2	3.97193
17345262	Tmem63b	3.96292
17521541	Uba7	3.94214
17228751	Rabgap1l	3.93106
17322355	Gpr84	3.92379
17385574	Ly75	3.9101
17508300	Adam9	3.87556
17375961	Bcl2l11	3.87348
17395801	BC006779	3.86342
17410275	Egf	3.84864
17244140	Apaf1	3.82772
17398229	1110032F04Rik	3.82607
17381630	Pfkfb3	3.82123
17518962	Anxa2	3.8138
17510856	Il15	3.80626
17409963	Fnbp1l	3.79664
17353337	Gypc	3.77364
17430729	Epb4.1	3.76771
17239638	Pde7b	3.74021
17350925	Iigp1	3.7356
17340671	---	3.72815
17238367	Stat2	3.66009
17422871	Tnfrsf18	3.65095
17262600	Tcf7	3.64625
17482021	Pde3b	3.64185
17504321	Gins3	3.62293
17547911	LOC100505027	3.61408
17244486	Socs2	3.59144
17325608	Cd80	3.58775
17244661	Tmtc2	3.58119
17287957	Gm4934	3.57772
17404601	Gnb4	3.56014
17233920	Dnajc12	3.5586
17254059	Ccl12	3.546
17404073	Fabp5	3.53807
17212138	Map4k4	3.51481
17243888	Chpt1	3.4768
17243868	Dram1	3.47438
17292634	Nfil3	3.46979
17280908	---	3.45792
17531260	Trex1	3.44114
17452126	Oas1a	3.42721
17421981	Tnfrsf9	3.42224
17511550	Tox3	3.41551
17324446	Rtp4	3.40299
17219199	Fcgr4	3.39643
17483912	Htra1	3.3807
17466060	Parp12	3.36827
17230005	---	3.36401
17211883	---	3.35647
17337122	H2-Q6	3.35427
17396260	Cp	3.34422
17307290	D14Ertd668e	3.33733
17252341	Xaf1	3.32397
17452054	Oas2	3.31065
17397962	Rap2b	3.27795
17216373	Phlpp1	3.27108
17485510	Tarm1	3.26817
17255828	Mllt6	3.25501
17232585	---	3.25404
17238594	Cd63	3.25364
17248911	Olfr56	3.25163
17399823	S100a8	3.24794
17376541	Prnp	3.22643
17371390	Nostrin	3.19676
17364126	Gm14446	3.15223
17274620	Cmpk2	3.14705
17466119	Mkrn1	3.14168
17285067	Idi2	3.13087
17449710	Cxcl9	3.12349
17289103	Serinc5	3.12251
17292612	Auh	3.10633
17291183	Hist2h3b	3.10135
17494408	Trim30d	3.07902
17255026	Trim25	3.07206
17266946	Ccl5	3.06341
17285815	Hist1h4h	3.04709
17468551	Anxa4	3.0432
17404329	Gyg	3.03978
17437213	Cd38	3.03428
17408765	Mov10	3.02232
17330099	Parp14	3.01459
17463747	Gprc5a	3.00911
17411147	Ifi44	3.00801
17448924	Kdr	3.00743
17500716	Slc7a2	2.99048
17358552	Pdcd1lg2	2.98162
17219897	Zfp238	2.97861
17362869	AW112010	2.97656
17523861	---	2.97449
17282226	Actn1	2.96909
17325159	Mylk	2.96661
17234116	Ccdc6	2.96449
17513076	Mlkl	2.96141
17350697	Gramd3	2.95744
17450501	Gbp10	2.95511
17444372	Cyth3	2.92681
17344593	H2-T22	2.91793
17296286	Gzma	2.91641
17514435	Casp4	2.91403
17457232	3110062M04Rik	2.91294
17286365	Serpinb9	2.90464
17337133	H2-Q7	2.89414
17353747	Cd14	2.89282
17325324	Stfa2l1	2.8896
17462437	Usp18	2.88256
17527421	Tspan3	2.87719
17362101	Prdx5	2.85866
17216339	Tnfrsf11a	2.8586
17243717	Syn3	2.84926
17442046	Hvcn1	2.84739
17439367	Cxcl13	2.84704
17262209	Gm5431	2.83633
17217728	Kif21b	2.82839
17301131	Rnaseh2b	2.82771
17450748	Mfsd7a	2.81966
17494394	Trim30a	2.81882
17337100	H2-Q4	2.76589
17511453	N4bp1	2.76156
17481274	Trim34a	2.75856
17358138	Tmem2	2.75809
17504122	Ccl22	2.75771
17385924	Scn3a	2.75567
17479834	Mex3b	2.74988
17526707	Zbtb16	2.74482
17278268	Serpina3f	2.73771
17516871	Sik3	2.72852
17499117	Atp11a	2.72411
17336213	Daxx	2.71732
17268972	Ccr7	2.71342
17415897	Raver2	2.70535
17259078	Rnf213	2.69429
17483891	Plekha1	2.68606
17501041	Casp3	2.67957
17318407	Parp10	2.67758
17367652	Il1f9	2.67455
17321474	Tuba1a	2.66733
17234803	Cstb	2.65139
17269595	Dhx58	2.6507
17437198	Bst1	2.64779
17325274	Parp9	2.64446
17455281	Lnx2	2.64063
17438788	Rufy3	2.63648
17394647	Znfx1	2.63318
17378440	Procr	2.62457
17334932	Ergic1	2.6181
17514592	Mmp7	2.61647
17310589	Myo10	2.61182
17342785	D17Wsu92e	2.57845
17219662	Pyhin1	2.57822
17222211	Sema4c	2.5755
17233769	Gm5424	2.56845
17212355	Nck2	2.5628
17358559	C030046E11Rik	2.5587
17399474	Pmvk	2.5573
17467128	Nt5c3	2.55392
17386135	Stk39	2.54685
17277876	Gm19951	2.54459
17215565	Sh3bp4	2.538
17239023	Cnksr3	2.53258
17350916	Gm4951	2.5306
17330499	Zdhhc23	2.52859
17270453	Map3k14	2.52709
17361112	Cabp4	2.52441
17411647	Chd7	2.51776
17515425	Zfp809	2.51519
17335579	Ftsjd2	2.5145
17440757	Iscu	2.50759
17434414	Akap9	2.49608
17510345	Bst2	2.49508
17271537	---	2.48767
17434027	Plekhn1	2.48696
17237361	Zfc3h1	2.47674
17337118	H2-Q5	2.47413
17452178	Trafd1	2.47223
17521218	Pcbp4	2.47178
17508111	Ap3m2	2.46648
17235511	Gadd45b	2.46571
17366314	---	2.4641
17295796	Pik3r1	2.4627
17315057	Slc4a8	2.4562
17271968	Mif4gd	2.45373
17421312	Dhrs3	2.45363
17276776	Arg2	2.45171
17504023	Nlrc5	2.44763
17277404	Batf	2.44751
17411323	Acadm	2.44407
17211795	Arid5a	2.4407
17250097	Olfr316	2.44034
17496338	Il27	2.43966
17374455	Spred1	2.4321
17291767	Tubb2a	2.43076
17247155	Myo1g	2.42957
17379659	Cd40	2.4131
17246803	Osm	2.40951
17379938	Cebpb	2.40254
17422859	Tnfrsf4	2.39733
17322369	Itga5	2.39597
17236339	Gnptab	2.39177
17441759	Oas1b	2.38985
17407363	S100a9	2.38918
17450448	Gbp9	2.38295
17326208	Cblb	2.37942
17345740	Foxp4	2.37674
17529855	Zbtb38	2.36884
17253461	Tlcd1	2.3686
17366185	---	2.36818
17275490	Fam177a	2.36673
17275516	Fam177a	2.36673
17406031	Rapgef2	2.35787
17468511	Mxd1	2.35659
17374814	1500003O03Rik	2.35298
17366201	C130026I21Rik	2.34761
17508174	Ido2	2.34681
17240186	Fam26f	2.34405
17280590	Prkar2b	2.34397
17476335	Alkbh6	2.3438
17468633	Aplf	2.34302
17403745	Slc44a5	2.34014
17260369	Myo1g	2.34011
17308772	9030625A04Rik	2.33921
17275524	Srp54c	2.33678
17309539	Mbnl2	2.33633
17510586	Large	2.33356
17305116	Gcap14	2.3275
17379960	Ptpn1	2.3266
17335467	Cdkn1a	2.32455
17450049	Tmem150c	2.32399
17254289	Gm11428	2.32361
17227037	Atp2b4	2.32296
17249593	Irf1	2.32257
17332228	Rcan1	2.3212
17503942	Mt1	2.31479
17547947	1500003O03Rik	2.31421
17424608	Cd72	2.31106
17212750	Stat1	2.30899
17313654	Tspo	2.30395
17214924	Sp140	2.30056
17262202	Irgm1	2.29735
17236132	Pwp1	2.28726
17225134	Gpr55	2.28679
17366204	---	2.27944
17432264	Plekhm2	2.27905
17421550	Mthfr	2.27448
17346898	Arhgap28	2.27195
17252323	Txndc17	2.27054
17287361	Gadd45g	2.2671
17266928	Gm11435	2.26549
17218701	Tnfsf4	2.264
17256784	Tmem106a	2.2637
17282563	Npc2	2.26346
17336458	Tap2	2.26128
17334419	Sepx1	2.26027
17254166	Slfn2	2.25763
17262218	Gm12185	2.25701
17240645	Prdm1	2.25314
17426348	Tnfsf15	2.25289
17347435	Cdc42ep3	2.25227
17350921	F830016B08Rik	2.25086
17488752	Catsperg1	2.24953
17471062	Tapbpl	2.24922
17423987	Ddx58	2.24709
17318076	Ly6i	2.24616
17482943	Il4ra	2.24506
17529276	Hmgn3	2.24419
17312280	Gsdmd	2.2396
17528430	Tpm1	2.2374
17447451	Tbc1d14	2.2323
17337796	Pla2g7	2.23185
17451462	Ssh1	2.22868
17499962	Plat	2.22709
17283930	Wars	2.22457
17547604	Lgals3bp	2.22454
17341905	Rab26	2.21791
17390131	Pla2g4f	2.21668
17443069	Gatsl2	2.21501
17245399	Irak3	2.212
17283549	Ifi27l2a	2.21189
17407190	Hax1	2.20891
17251303	Pik3r5	2.20741
17272346	Rnf157	2.20458
17345865	Rftn1	2.20397
17339174	Wash	2.19905
17472030	Dusp16	2.1961
17455554	N4bp2l1	2.19285
17279324	Inf2	2.19233
17269717	Stat3	2.19123
17225066	Sp140	2.19106
17462796	Clec4d	2.18957
17509462	Galnt7	2.18854
17516194	Vwa5a	2.1875
17328104	Socs1	2.18578
17241032	Ddit4	2.17881
17285938	Hist1h2aa	2.17845
17286354	Serpinb6b	2.17687
17500551	Mfhas1	2.17256
17507882	Gm15056	2.16884
17291229	Hist1h4a	2.16261
17497113	Fam53b	2.16153
17486781	Sepw1	2.15967
17226387	Dpp10	2.15453
17358544	Cd274	2.1529
17291787	Slc22a23	2.1492
17246146	Myl6	2.14639
17355825	Cndp2	2.14638
17512554	Psmb10	2.14617
17357688	Ms4a6b	2.14362
17245481	Rassf3	2.14346
17346528	C3	2.14242
17348570	Ttc39c	2.13992
17351932	Pias2	2.13742
17453819	Serpine1	2.13484
17262234	Tgtp2	2.13269
17488078	Nlrp9c	2.13194
17469967	Plxnd1	2.12834
17518799	Rps27l	2.1277
17462059	D6Wsu116e	2.11906
17486948	Ceacam15	2.11772
17235941	Chst11	2.11476
17385085	Nmi	2.11024
17488122	Egln2	2.10997
17365848	Dclre1a	2.10848
17262572	---	2.106
17389917	1500003O03Rik	2.102
17358020	Nmrk1	2.10126
17528418	Lactb	2.09996
17255064	Mmd	2.0984
17230078	Mnda	2.09316
17228136	Lamc2	2.09255
17491898	Lrrk1	2.09109
17347953	Fbxo11	2.08959
17256440	Stat5a	2.08822
17437969	Shisa3	2.08393
17490274	Spib	2.08283
17548646	Arl5a	2.0801
17360348	Dusp5	2.07777
17496715	Gm166	2.07579
17342868	Fkbp5	2.07566
17339460	Lpin2	2.07239
17471828	Klra2	2.06983
17241822	1110038D17Rik	2.06838
17330749	---	2.06801
17483577	Itgam	2.05962
17330119	Dtx3l	2.05931
17529842	---	2.05856
17325619	Tmem39a	2.05538
17240146	Zufsp	2.05436
17492722	Nmb	2.05044
17262798	Pdlim4	2.05007
17253055	Myo1c	2.04896
17360331	Mxi1	2.04666
17410031	Synpo2	2.04491
17279131	Tnfaip2	2.03619
17272722	Cyth1	2.03355
17360695	Atrnl1	2.03259
17258140	Tmem104	2.0305
17383467	Ntng2	2.03027
17377464	Cst7	2.03021
17302766	Rap2a	2.02474
17322927	Snn	2.02399
17507321	Efnb2	2.02158
17337142	H2-Q10	2.02073
17378260	Chmp4b	2.01807
17467747	Vamp8	2.01677
17246284	Suox	2.01385
17433683	Tnfrsf14	2.00464
17487457	Bcl3	2.00455
17236096	---	2.00412
17440768	Selplg	2.00288
17422659	B930041F14Rik	1.9986
17325581	Cox17	1.99549
17366352	Sp110	1.99358
17220439	Aida	1.99158
17458573	Snx10	1.98757
17235243	Efna2	1.98538
17419020	Marcksl1	1.98386
17379911	Rnf114	1.98287
17413747	Tdrd7	1.98204
17489035	Sdhaf1	1.97706
17360570	9930023K05Rik	1.97614
17529859	Zbtb38	1.97545
17423923	3110043O21Rik	1.97019
17254707	Tex14	1.96812
17324803	Pcyt1a	1.96765
17360486	Vti1a	1.96421
17266520	Lgals9	1.96113
17336432	Tap1	1.95903
17366235	LOC100041824	1.95672
17371201	Gca	1.95501
17213687	Ccnyl1	1.95433
17390614	Mfap1b	1.95422
17321307	Rnd1	1.95311
17408813	Cttnbp2nl	1.95189
17391920	Rassf2	1.94877
17358825	I830012O16Rik	1.94603
17428529	Nsun4	1.945
17239354	Stx11	1.94492
17226622	Cd55	1.94404
17398769	Etv3	1.9429
17340356	Ston1	1.94187
17338642	Ebi3	1.94155
17307280	Gm4902	1.93798
17412539	Rragd	1.93714
17262855	Tnip1	1.93687
17221756	Ogfrl1	1.93437
17251328	Pik3r6	1.93427
17327594	Zfp597	1.9321
17256473	Atp6v0a1	1.93201
17525803	Gramd1b	1.93152
17499447	Arhgef10	1.93089
17458439	Gpnmb	1.92986
17223903	Acadl	1.92664
17300802	Parp4	1.92592
17431394	Clic4	1.92388
17484560	Olfr535	1.92341
17473047	Fam60a	1.9221
17439464	Anxa3	1.92137
17279670	Rapgef5	1.92053
17329759	Apod	1.9185
17496514	Mvp	1.91762
17514603	Tmem123	1.91656
17494101	Trim21	1.9161
17497904	Slc25a22	1.91598
17307269	Phf11	1.91444
17331543	Samsn1	1.91209
17516217	Olfr920	1.91069
17484852	Eps8l2	1.91065
17213192	Cflar	1.9105
17528405	Rab8b	1.91006
17391193	2010106G01Rik	1.90798
17256734	Ifi35	1.90707
17498053	Gm9340	1.90618
17375859	Dusp2	1.90309
17366258	Sp110	1.90296
17247550	Peli1	1.89748
17271984	Slc25a19	1.89679
17509723	Psd3	1.8952
17512572	Slc12a4	1.89513
17495262	Rras2	1.89338
17385797	Ifih1	1.89292
17330410	Arhgap31	1.8926
17337228	Ier3	1.89253
17518142	Tle3	1.89249
17482958	Il21r	1.89241
17454382	Adap1	1.89169
17483398	Rnf40	1.88504
17438995	Cxcl2	1.88407
17497847	Sct	1.88351
17295996	Rnf180	1.88219
17297010	Flnb	1.88093
17545910	Grpr	1.8808
17415359	Ifna7	1.87955
17547600	Socs3	1.87733
17379873	---	1.8763
17437390	Pi4k2b	1.87523
17246268	Ikzf4	1.87468
17494370	Trim30b	1.87232
17366275	---	1.87192
17257085	Hexim1	1.87174
17330391	Poglut1	1.87165
17245188	Frs2	1.87133
17357054	Atl3	1.87032
17403004	H2afz	1.86613
17433236	Spsb1	1.86452
17272785	Lgals3bp	1.86367
17337852	Clic5	1.86059
17266873	Slfn10-ps	1.85677
17233694	Prf1	1.85644
17451614	2610524H06Rik	1.85502
17276985	Sipa1l1	1.85299
17246337	Tmem198b	1.85111
17454574	Ttyh3	1.85102
17408024	Fcgr1	1.85085
17312341	Grina	1.85021
17537248	Apool	1.84649
17427073	Ifna14	1.84614
17464165	Etnk1	1.84606
17493824	Relt	1.84524
17364932	Got1	1.84468
17368714	Tsc1	1.84409
17317983	Arc	1.84389
17485589	Lilrb3	1.84248
17453288	Ncf1	1.84131
17235087	Abca7	1.83692
17355231	Ptpn2	1.83649
17516621	Bcl9l	1.83554
17336228	Tapbp	1.83298
17214910	Gm2427	1.83277
17464010	Aebp2	1.83075
17290242	Net1	1.82833
17507938	---	1.82817
17284037	Brp44l	1.82766
17224270	Tmbim1	1.82467
17486549	Vmn2r55	1.82411
17547608	Actg1	1.82172
17246790	Gatsl3	1.81932
17374488	Thbs1	1.81806
17438062	Nipal1	1.81804
17517105	Il18	1.81774
17280310	Id2	1.8153
17285780	Vmn1r208	1.81432
17274875	Nampt	1.81192
17479317	Isg20	1.81084
17237647	Tmbim4	1.81062
17508850	Msr1	1.81042
17494662	Gm17757	1.80976
17487325	Relb	1.8085
17548038	Zfp161	1.80792
17505826	Mon1b	1.8071
17357648	Ms4a4c	1.80645
17268977	Smarce1	1.80498
17373644	Traf6	1.80461
17222527	Tbc1d8	1.8028
17229607	Fcgr2b	1.79684
17337381	---	1.79683
17230231	Akt3	1.79635
17548748	LOC100504898	1.79589
17319429	Mkl1	1.79518
17464316	Stk38l	1.79457
17432124	Necap2	1.79434
17225815	St8sia4	1.79348
17493995	Il18bp	1.79321
17399496	Adar	1.78985
17267601	Scpep1	1.78579
17425615	Txn1	1.78542
17529617	Trim43b	1.78381
17539467	Ap1s2	1.78246
17259907	Tcn2	1.78207
17359967	Nfkb2	1.78187
17458682	Creb5	1.78171
17221317	Ncoa2	1.78087
17450434	Gbp8	1.78051
17271938	Gga3	1.77966
17307318	Setdb2	1.77726
17483870	Btbd16	1.77536
17481260	Trim6	1.77489
17387353	Mir684-1	1.77415
17313926	Gramd4	1.77386
17366283	C130026I21Rik	1.77281
17470616	C3ar1	1.77021
17407850	Ecm1	1.77015
17249990	Irgm2	1.76921
17505260	Nfat5	1.76682
17281071	Gpr33	1.76636
17364213	Fgfbp3	1.76593
17512329	Fam96b	1.76421
17535607	Slc6a8	1.76391
17341276	Fpr1	1.76248
17318502	Dgat1	1.76222
17514553	Mmp8	1.76222
17470354	Wnk1	1.7607
17478549	Cyfip1	1.76065
17343710	H2-K1	1.76026
17231591	Zc3h12d	1.76016
17318100	Ly6c2	1.75767
17236077	Ric8b	1.75678
17548926	Gm7609	1.75489
17245044	Tmem19	1.75393
17512732	Nqo1	1.75322
17217182	Nuak2	1.75319
17316280	Ankrd33b	1.75162
17238295	Gls2	1.75111
17401660	Psma5	1.75037
17358503	Rcl1	1.74955
17475821	Paf1	1.74632
17476895	---	1.74551
17385272	Arl5a	1.74367
17539004	Klf8	1.74292
17250500	Smcr7	1.74151
17512755	Psmd7	1.74128
17247562	Vps54	1.7388
17315718	Ptger4	1.73712
17348293	---	1.7361
17327025	4932438H23Rik	1.73445
17494322	Trim34a	1.73422
17291085	Vmn1r207-ps	1.73422
17360406	Pdcd4	1.73275
17257554	Psmc5	1.73202
17354212	Sumo2	1.73199
17483301	Sumo2	1.73199
17465696	Slc35b4	1.7308
17370897	Gpd2	1.72981
17458641	Tax1bp1	1.72943
17241912	Ddt	1.72726
17366271	Sp110	1.72711
17506206	Crispld2	1.72587
17374939	Mapkbp1	1.72376
17372890	Olfr1152	1.72368
17461433	Edem1	1.72076
17508188	Ido1	1.72049
17284247	Gpr132	1.71996
17392472	Ralgapa2	1.71915
17503300	Hook2	1.71785
17536436	Ar	1.71762
17432341	Efhd2	1.71424
17229502	Uap1	1.71289
17267115	Usp32	1.71283
17327465	Ets2	1.71278
17505967	4933407C03Rik	1.71208
17488470	Samd4b	1.71199
17300233	---	1.71195
17258887	Pgs1	1.70926
17374833	Nusap1	1.70791
17365778	Zdhhc6	1.70679
17459250	Gng12	1.70675
17313050	Apobec3	1.70507
17451390	Cmklr1	1.70382
17466003	Zc3hav1	1.70291
17318875	---	1.70255
17245053	Thap2	1.69921
17389285	Olfr1303	1.6957
17436345	Depdc5	1.69438
17405583	E130311K13Rik	1.69344
17285677	Hist1h2ao	1.69153
17394582	Prex1	1.69055
17462092	Zfand4	1.68702
17481284	Trim34b	1.687
17338959	Tnfsf9	1.68671
17367385	Otud1	1.68619
17217610	Csrp1	1.68563
17325605	D930030I03Rik	1.68492
17354589	Gm4841	1.68433
17246743	Rnf215	1.68389
17446902	Zfp513	1.68367
17508134	Agpat6	1.68303
17380799	Ogfr	1.68234
17406482	Cd1d1	1.68197
17334545	Clcn7	1.68181
17451437	Selplg	1.68169
17415396	---	1.6793
17405506	Rap2b	1.67909
17365014	Erlin1	1.67895
17337927	Nfkbie	1.67877
17306705	Psme2	1.67843
17447803	Fbxl5	1.67841
17486261	Vmn2r41	1.67701
17441396	Vsig10	1.67527
17524659	Keap1	1.67385
17532755	Dgkk	1.67293
17538912	Kdm5c	1.67229
17512415	Kctd19	1.6721
17504074	Cpne2	1.67134
17427155	Cdkn2b	1.67037
17463454	Clec2i	1.6691
17230034	AI607873	1.66818
17406460	Dclk2	1.66778
17494649	Gm17757	1.66764
17399679	Crtc2	1.66706
17293757	Hiatl1	1.66613
17347355	Eif2ak2	1.66354
17541067	Rhox2g	1.66318
17306638	Ap1g2	1.6625
17356743	Ehd1	1.65979
17326075	Retnlg	1.65942
17525240	St14	1.65918
17426981	Plin2	1.65901
17494643	Gvin1	1.65881
17328484	Dnm1l	1.65862
17468067	Dok1	1.6568
17344558	H2-T24	1.65673
17548236	Csprs	1.65564
17548924	Csprs	1.65564
17250638	Specc1	1.65508
17278328	Serpina3n	1.65489
17494168	Olfr601	1.6539
17512275	Nae1	1.65372
17409513	Amy2a5	1.65333
17232649	Fyn	1.64988
17343469	Zfp811	1.64986
17458550	Nfe2l3	1.64977
17436481	Fgfr3	1.64909
17470391	---	1.64868
17306147	Ndrg2	1.6482
17269200	---	1.64817
17235873	Tdg	1.64812
17489886	Ccne1	1.64492
17539191	A830080D01Rik	1.64472
17291833	Eci2	1.64248
17250178	Hist3h2a	1.64239
17401987	Dph5	1.64231
17442177	Orai1	1.64147
17414536	Slc31a2	1.64143
17293348	Ctla2b	1.63939
17285000	Klf6	1.63861
17350740	Lmnb1	1.63782
17215820	Gpc1	1.63773
17470846	Eno2	1.63668
17459207	A930038C07Rik	1.63641
17487489	Pvr	1.63552
17406027	---	1.63406
17265268	Cxcl16	1.63351
17357183	Nxf1	1.63233
17517799	Ubl7	1.63187
17253885	Adap2	1.63127
17281676	Sav1	1.63115
17495297	Psma1	1.63086
17430373	Zbtb8a	1.63066
17371739	Hat1	1.63035
17346840	Rab12	1.63009
17505927	Atmin	1.62932
17430192	Zmym1	1.62932
17544939	Tsc22d3	1.62844
17306950	Gm5801	1.62746
17494656	Gm4070	1.627
17542501	Renbp	1.62628
17491318	Mrgpra1	1.62556
17235227	Cirbp	1.62519
17263511	Rasd1	1.62501
17371374	Lass6	1.62482
17288699	Ell2	1.62452
17346516	Cd70	1.62289
17439365	---	1.62211
17544960	Psmd10	1.62061
17304523	Stab1	1.61975
17213515	Pard3b	1.61967
17302138	D5Ertd579e	1.61962
17230067	Mndal	1.61915
17500478	Gsr	1.61879
17266861	Slfn8	1.61871
17438035	Atp10d	1.61819
17359008	March5	1.61285
17348410	Rbbp8	1.61282
17282216	Zfp36l1	1.61274
17531705	Ccrl2	1.61259
17450477	Gbp6	1.61227
17240053	Ncoa7	1.61188
17382423	Tubb4b	1.6108
17260885	Aftph	1.61053
17523668	Nlrp4g	1.61015
17422844	Sdf4	1.60836
17542300	4930408F14Rik	1.6082
17314929	Dip2b	1.60815
17250948	Sco1	1.60812
17299551	Pnp	1.60759
17248276	Hba-a2	1.60748
17431282	Extl1	1.60671
17267329	Vmp1	1.60564
17242785	Sbno2	1.60554
17470831	Atn1	1.60537
17516633	Ddx6	1.6051
17470010	Tmcc1	1.60422
17442284	Mlxip	1.60329
17300565	Rnf31	1.602
17393019	Ttll9	1.60128
17360585	Nhlrc2	1.59975
17515074	Icam1	1.59873
17357584	Vps37c	1.5985
17387432	Ctnnd1	1.59837
17335129	Hmga1	1.59813
17255427	Phb	1.59639
17529231	Phip	1.59615
17357072	Pla2g16	1.5961
17430894	Smpdl3b	1.59581
17335616	Zfand3	1.59564
17432760	Zfp534	1.59489
17511079	Zswim4	1.59421
17349016	Mocos	1.59387
17522253	Mtap4	1.59088
17277907	Psmc1	1.58976
17407412	Sprr1a	1.5888
17292775	Hk3	1.58867
17339108	Man2a1	1.58771
17548023	Tpm4	1.58514
17501989	Lrrc25	1.58438
17540332	Cask	1.58404
17316996	Rad21	1.58264
17332050	Synj1	1.5824
17384355	Traf1	1.58138
17337120	H2-Q7	1.58096
17360817	Kcnk18	1.57945
17488792	Kcnk6	1.57795
17380251	Rab22a	1.57784
17387578	Olfr988	1.57697
17499279	Lamp1	1.57676
17532655	LOC100040974	1.57624
17326919	---	1.57589
17266157	Cpd	1.57572
17222332	Mgat4a	1.57368
17499394	---	1.57358
17225080	Gm7609	1.57295
17475597	Sertad1	1.5723
17493730	Rnf169	1.56964
17443363	Dtx2	1.56908
17453809	Ap1s1	1.56818
17548348	Actg1	1.56609
17384484	Ggta1	1.56471
17268356	Nfe2l1	1.56425
17470988	Ptms	1.56335
17318780	Apol9a	1.56284
17285746	Hist1h2bn	1.56278
17344642	H2-T10	1.56266
17377013	Dstn	1.56224
17429026	Kdm4a	1.56213
17393658	Samhd1	1.56036
17356987	Ppp1r14b	1.55962
17463501	Clec2d	1.55875
17465298	Zfp800	1.55864
17218393	Tor1aip2	1.55859
17238558	Mmp19	1.55824
17420761	Iffo2	1.55661
17266534	Ksr1	1.5563
17414364	Akap2	1.55627
17400586	---	1.55612
17231366	Plekhg1	1.55544
17450897	Vmn2r12	1.55366
17506067	Hsbp1	1.55357
17219356	Tstd1	1.55339
17286434	Serpinb9g	1.55215
17326147	Ift57	1.55003
17366338	LOC100039029	1.54956
17214948	Sp100	1.54924
17234317	Specc1l	1.54866
17370455	Nek6	1.54699
17513311	2310061C15Rik	1.54655
17411749	Sumo2	1.54639
17514830	Taf1d	1.54417
17276642	Fut8	1.5438
17535776	Taz	1.54326
17283445	Lgmn	1.54229
17488167	Itpkc	1.54048
17300165	---	1.53959
17327580	Mefv	1.53904
17512833	2400003C14Rik	1.53872
17275555	Psma6	1.53871
17275378	Coch	1.53759
17210953	St18	1.53731
17533937	Gm2799	1.53714
17219324	Arhgap30	1.53711
17393764	Nnat	1.53702
17442165	Rnf34	1.53685
17328335	Marf1	1.53666
17437087	Tmem128	1.53664
17307260	Gm6904	1.53604
17219581	Tagln2	1.53538
17548965	Csprs	1.5343
17401023	Igsf3	1.53379
17508609	Nrg1	1.53354
17529557	---	1.53288
17529590	---	1.53288
17436629	Add1	1.53272
17416540	Lrp8	1.5317
17385099	Neb	1.53145
17307017	Gzmf	1.53067
17520167	---	1.53053
17529555	---	1.53053
17372392	Dnajc10	1.52998
17266344	Nek8	1.52987
17245013	Tbc1d15	1.52944
17508082	Ikbkb	1.52914
17391565	Il1b	1.52879
17456710	Tspan33	1.52825
17431478	Grhl3	1.5274
17230916	Pdcd5	1.52684
17229336	Pogk	1.52473
17395777	Ptk6	1.52444
17253991	Cdk5r1	1.52408
17474663	Zfp296	1.524
17381515	---	1.52236
17522369	Ngp	1.52208
17248288	Sh3pxd2b	1.51994
17344021	Stk19	1.51738
17289439	Mrps27	1.51622
17285225	Nid1	1.51599
17255762	Mrpl45	1.51405
17456736	Ahcyl2	1.51342
17235937	Eid3	1.51293
17273086	Nploc4	1.51292
17243286	Hmg20b	1.51285
17492417	Pex11a	1.51264
17329877	1700021K19Rik	1.51204
17244102	Scyl2	1.51176
17468298	Exoc6b	1.51107
17455006	Smurf1	1.50913
17302754	Mbnl2	1.5088
17302606	Tpm3	1.50877
17372831	Olfr1116-ps	1.50817
17509013	Adam34	1.50813
17254041	Ccl2	1.50727
17448214	Rell1	1.50662
17331270	Olfr204	1.50493
17537118	P2ry10	1.50445
17230111	Ifi205	1.5043
17344086	C2	1.50402
17490312	Nr1h2	1.50331
17214462	Dnajb2	1.50313
17296142	Gpbp1	1.50195
17477073	Siglecg	1.50187
17214197	Slc11a1	1.50086
17291233	Hist1h3a	1.50023
17254840	Bzrap1	1.50008
17229782	Slamf7	0.666613
17325206	Adcy5	0.666527
17485932	Tmem238	0.666513
17308570	Rb1	0.666201
17344132	Hspa1a	0.665982
17462472	Slc6a12	0.665942
17226572	Dars	0.665757
17388733	Cd44	0.665569
17547978	---	0.665429
17304273	Ccdc66	0.66525
17286295	Irf4	0.665222
17516564	Hyou1	0.664974
17213580	Eef1b2	0.663979
17327961	Fam86	0.663963
17258738	Sept9	0.66391
17301722	Bin3	0.663857
17261272	Rps27a	0.663722
17327096	Gart	0.663632
17324420	St6gal1	0.663572
17509379	Spcs3	0.663164
17319576	Nhp2l1	0.662775
17291964	Eef1e1	0.662542
17477018	Gm17768	0.662453
17229417	Pbx1	0.662293
17493685	Gm4980	0.662245
17367999	Fut7	0.661955
17249780	Hint1	0.661867
17291534	Cdkal1	0.661605
17408960	Cd53	0.661554
17529634	Tmed3	0.661516
17466532	Pdia4	0.66145
17442714	Bri3bp	0.661176
17525524	Stt3a	0.66105
17394405	Elmo2	0.660901
17250710	Trpv2	0.660864
17307774	Esco2	0.660665
17506720	Urb2	0.660251
17353585	Sil1	0.659686
17224702	Farsb	0.659686
17286254	Mboat1	0.65964
17221347	Tram1	0.659635
17276520	Mthfd1	0.659583
17261550	Npm1	0.659558
17316986	Eif3h	0.659337
17287466	Higd2a	0.659337
17312905	Eif3l	0.658995
17479487	Zfp710	0.658992
17253570	Spag5	0.658972
17285140	---	0.658446
17268066	Gm11545	0.658299
17249483	Zcchc10	0.657906
17527520	Scamp5	0.657808
17393173	Pxmp4	0.657553
17420024	E2f2	0.657095
17382038	Pip4k2a	0.656688
17305291	---	0.656582
17316804	Eif3e	0.656463
17498099	Ctsd	0.655974
17317327	Mtss1	0.655534
17466505	Rbpj	0.655486
17502816	Inpp4b	0.655465
17309070	Dis3	0.655336
17249700	3230401D17Rik	0.654882
17462719	Necap1	0.654819
17307905	Dpysl2	0.654681
17363220	Cep78	0.654509
17415778	Alg6	0.65445
17429454	Ctps	0.654105
17485673	Lair1	0.654105
17314738	Spats2	0.653565
17494160	Olfr591	0.653342
17395260	0610010B08Rik	0.653167
17243382	Gna15	0.653102
17240330	Slc16a10	0.653016
17541986	Atp11c	0.652981
17290999	Hist1h4k	0.652872
17340244	Ttc7	0.652797
17514601	LOC100503055	0.652542
17442588	Atp6v0a2	0.65254
17308829	Akap11	0.652536
17488595	Eif3k	0.652507
17391971	Pcna	0.652163
17330815	Dzip3	0.651994
17330614	Slc35a5	0.651993
17471648	Klra5	0.651643
17324637	Fam43a	0.651612
17449804	Ccni	0.651355
17402558	Elovl6	0.651278
17352985	B4galt6	0.651049
17527295	Wdr61	0.650881
17314556	Slc48a1	0.650167
17516098	Siae	0.650004
17351559	D18Ertd653e	0.649936
17242320	Gm3250	0.649692
17282980	4930534B04Rik	0.649661
17403919	Depdc1a	0.64961
17407116	Cks1b	0.649531
17401072	Tspan2	0.648923
17412144	Usp45	0.648612
17374218	Lpcat4	0.648608
17264884	BC096441	0.648583
17520687	Cep70	0.648472
17232951	Sec63	0.648369
17374058	Kif18a	0.648315
17334697	Lmf1	0.64814
17532601	---	0.648105
17298805	Glud1	0.647827
17496887	Rgs10	0.647825
17362753	Cd5	0.647707
17307755	Elp3	0.647681
17369832	Naif1	0.647641
17425401	Klf4	0.647605
17471252	Tspan9	0.647466
17391270	Kcnip3	0.647361
17409721	Hiat1	0.646931
17246213	Pa2g4	0.646497
17486173	Clcn4-2	0.645895
17232892	Cd164	0.645851
17243738	Hsp90b1	0.645826
17223069	Stk17b	0.645624
17425496	Tmem245	0.645624
17293695	1110018J18Rik	0.645596
17304976	Mapk8	0.645506
17311551	Col14a1	0.64531
17248873	Gnb2l1	0.645169
17519972	Dopey1	0.644673
17291012	Hist1h2an	0.644545
17341132	Phf10	0.644348
17304493	Gnl3	0.644198
17356964	Trmt112	0.64401
17275168	Dock4	0.6432
17269464	Jup	0.643053
17466488	Tpk1	0.642814
17416761	Kti12	0.642684
17537537	Diap2	0.64267
17459324	Igk-V1	0.642646
17496310	Cln3	0.642383
17268820	Ikzf3	0.642309
17219086	Tmco1	0.641967
17316956	Trps1	0.641931
17213295	Nop58	0.641854
17473310	Eps8l1	0.641769
17244126	Actr6	0.641769
17537048	Cox7b	0.641608
17467441	---	0.641514
17321780	Cela1	0.64138
17285691	Hist1h2be	0.641348
17459236	Mad2l1	0.641292
17260815	Meis1	0.641042
17529076	Slc17a5	0.640605
17466294	Try5	0.640237
17438423	Paics	0.639697
17418507	Mrps15	0.639682
17458431	Svs1	0.639602
17532621	ND3	0.639493
17261865	Ccng1	0.639111
17414434	Ugcg	0.638985
17332766	Zdhhc14	0.638896
17418119	Mycl1	0.63885
17527123	Acat1	0.638757
17464776	Rpa3	0.638652
17424319	Sigmar1	0.63802
17426631	3110001D03Rik	0.637639
17368171	Bmyc	0.63749
17362941	Ms4a14	0.637427
17469936	Rpl32	0.637226
17409428	Fndc7	0.636646
17275029	Ankmy2	0.636571
17402905	Manba	0.635643
17313433	Xrcc6	0.635503
17364251	Ide	0.635059
17483437	Orai3	0.634646
17533413	Rpl3	0.634515
17319619	Ndufa6	0.63442
17301647	Entpd4	0.634248
17261339	Spnb2	0.633931
17494813	Olfr516	0.633812
17539879	Plp2	0.63365
17377753	H13	0.633091
17430270	Tlr12	0.632821
17458759	Znrf2	0.6328
17231066	Dtl	0.632756
17367576	Acbd5	0.632484
17260855	Cep68	0.632442
17244506	Mrpl42	0.632412
17384205	Fam125b	0.632412
17340787	Map3k4	0.632341
17426517	Tle1	0.63218
17288876	Arrdc3	0.631867
17334495	Nme3	0.631733
17332236	Runx1	0.631495
17249898	Galnt10	0.631353
17484881	Taldo1	0.631231
17363927	Asah2	0.630937
17363779	Ak3	0.630906
17404230	Gm5150	0.630882
17516546	Dpagt1	0.630655
17325637	B4galt4	0.630402
17541760	Mospd1	0.630291
17433672	2810405K02Rik	0.630243
17233329	Gm5423	0.629841
17426126	Fkbp15	0.629739
17410227	Ap1ar	0.629335
17420373	Eif4g3	0.629133
17520851	Anapc13	0.628973
17216478	Serpinb8	0.628308
17497432	Stk32c	0.628254
17351842	Dym	0.628045
17242474	Agpat3	0.627888
17388985	Qser1	0.627844
17454283	BC037034	0.627715
17436839	Acox3	0.627093
17353153	Slc39a6	0.626111
17548973	Pten	0.626016
17297359	Thrb	0.625998
17461499	Thumpd3	0.625993
17274249	Pdia6	0.62591
17234647	Itgb2	0.625824
17476372	Nfkbid	0.625746
17246310	Dgka	0.625429
17445543	Crot	0.625239
17270919	Tex2	0.625163
17400813	Notch2	0.624841
17441453	Nos1	0.624826
17349311	Wdr36	0.624475
17357236	Bscl2	0.624333
17364392	Cyp2c38	0.624208
17277939	9030617O03Rik	0.624199
17509146	Snx25	0.624145
17513185	Tmem231	0.623985
17315713	Atp5h	0.623976
17213608	Adam23	0.623968
17454226	Mcm7	0.623829
17235831	Zfp433	0.623722
17263708	Usp22	0.623393
17401086	Sike1	0.623
17400162	Selenbp1	0.622582
17244341	Elk3	0.622409
17282461	Pnma1	0.622275
17512181	Tk2	0.622093
17498514	Tpcn2	0.621977
17455507	Hsph1	0.621842
17319453	Slc25a17	0.621793
17400510	Sf3b4	0.621438
17420604	Akr7a5	0.620552
17414600	Rgs3	0.620093
17354219	Trim36	0.619825
17431454	Nipal3	0.619797
17311533	Deptor	0.619705
17531709	Mlh1	0.619217
17289249	Wdr41	0.619207
17412418	Mdn1	0.619181
17452378	Rad9b	0.618301
17358838	Kif20b	0.617887
17408414	Fam46c	0.617643
17420530	Pla2g2d	0.617105
17239787	Enpp1	0.617069
17308965	Diap3	0.616982
17523244	Rpl14	0.616969
17333418	Mllt4	0.616968
17329207	2310042E22Rik	0.61666
17405795	Kpna4	0.616458
17258664	Mfsd11	0.61636
17282673	Mlh3	0.616231
17244057	Gas2l3	0.616187
17474529	Gpr4	0.615865
17291559	E2f3	0.615798
17260487	Tns3	0.61549
17317013	Gm10020	0.615363
17218349	Glul	0.615354
17391963	5730494N06Rik	0.615283
17474974	Plaur	0.614599
17230595	Degs1	0.614488
17388803	Cat	0.614328
17307588	Fdft1	0.613289
17326069	Retnla	0.613264
17258118	Rab37	0.6132
17293273	Isca1	0.6132
17347650	Haao	0.613126
17338210	Trerf1	0.612719
17489279	Tmem147	0.612598
17321597	Racgap1	0.612414
17513806	Cbfa2t3	0.6122
17526130	Cbl	0.611969
17392375	Snx5	0.611902
17388974	Depdc7	0.611689
17472063	Hebp1	0.61114
17355391	Me2	0.610814
17309172	Mycbp2	0.610628
17280888	Lrrn3	0.610348
17315878	Skp2	0.610191
17459550	Polr1a	0.609335
17479875	Stard5	0.609303
17228073	Rgl1	0.609084
17457504	Rab19	0.608607
17337872	Supt3h	0.608415
17479548	Vps33b	0.608124
17357314	Eml3	0.60811
17328187	Rsl1d1	0.607187
17419773	Stmn1	0.607143
17344336	Tcf19	0.606987
17420486	Ddost	0.606936
17367216	Plxdc2	0.606741
17483048	Apobr	0.606708
17391376	Bub1	0.606654
17297537	Plau	0.606628
17222800	Slc39a10	0.606409
17302773	Ipo5	0.605816
17231891	Map3k5	0.605806
17281025	Heatr5a	0.605672
17212174	Il1r2	0.605339
17277679	Gm2022	0.605312
17502440	Klf2	0.605253
17503616	Adcy7	0.605107
17491211	Hps5	0.604785
17340017	Mta3	0.604647
17434585	Abcb4	0.603906
17333222	Agpat4	0.603477
17520922	Rab6b	0.603065
17211258	Rdh10	0.603037
17487471	Ceacam16	0.602431
17406002	Golim4	0.602379
17489304	Ffar2	0.60232
17295233	Hmgcr	0.601878
17219397	Cd48	0.601436
17252497	Atp2a3	0.601405
17534385	Gria3	0.601249
17405463	P2ry14	0.60035
17226550	Mcm6	0.600331
17525955	Sc5d	0.599926
17237899	Cdk4	0.599726
17248476	Pank3	0.59972
17459108	Fam190a	0.599445
17232684	Rev3l	0.599143
17256896	G6pc3	0.598613
17215697	Ramp1	0.598512
17414331	BC026590	0.598487
17532973	Gripap1	0.598268
17260633	Fignl1	0.597938
17326510	Pros1	0.597755
17248984	Olfr1383	0.597137
17310044	Lifr	0.597012
17478883	Mcee	0.596727
17343143	Glo1	0.596649
17413591	Polr1e	0.596472
17445467	Adam22	0.596049
17286587	Ly86	0.595708
17333769	Vmn2r95	0.595542
17357425	Rab3il1	0.59502
17422117	Acot7	0.594657
17369235	Ppp2r4	0.593481
17342664	Cuta	0.592001
17319050	Mfng	0.59169
17527054	Atm	0.59168
17397758	Rnf13	0.591463
17268909	Top2a	0.59127
17277387	Fos	0.590936
17344126	Hspa1b	0.590804
17270837	Cd79b	0.590788
17483802	Wdr11	0.590595
17344405	Ddr1	0.59056
17296489	Nnt	0.590553
17357815	Fam111a	0.590065
17289660	Dimt1	0.589712
17531563	Klhl18	0.589622
17290949	Zfp187	0.589248
17528963	Lrrc1	0.588967
17317622	Tmem71	0.588703
17519579	Gclc	0.588683
17228544	Soat1	0.588491
17519794	Senp6	0.588179
17539997	Was	0.588085
17519259	Ccpg1	0.587866
17323209	Prkdc	0.587792
17389578	Atpbd4	0.587164
17356202	Pold4	0.587149
17292262	Tpmt	0.586919
17305988	Tep1	0.58691
17276007	Tmx1	0.586466
17375127	Stard9	0.586027
17336157	Pram1	0.585808
17236882	Dusp6	0.585182
17534555	Sash3	0.585106
17523633	Ccr9	0.584984
17401673	Sort1	0.584617
17471023	Ncapd2	0.584015
17451568	Gltp	0.583992
17303706	Gng2	0.583803
17288051	Zfp808	0.583735
17308132	Slc25a37	0.583665
17468719	Eefsec	0.583335
17402595	Casp6	0.58322
17475975	Ech1	0.582908
17437830	Rhoh	0.582847
17487381	Apoe	0.582824
17365461	Calhm2	0.582492
17442765	Tmem132c	0.582362
17511130	Ier2	0.581956
17539125	Rps6ka3	0.581952
17359055	Exoc6	0.581842
17290173	Hmgcs1	0.581408
17293607	Ptch1	0.581356
17541618	Mbnl3	0.581076
17539700	G530011O06Rik	0.581001
17460622	Rpn1	0.580948
17431101	Rps6ka1	0.580878
17518636	2810417H13Rik	0.580776
17345293	Vegfa	0.58068
17346856	Ptprm	0.580469
17522235	Cdc25a	0.580463
17336245	Rgl2	0.580365
17543974	Magt1	0.580318
17284605	Ighm	0.580315
17238705	Tespa1	0.580263
17302490	Scel	0.579287
17350982	Cd74	0.579162
17301247	Pinx1	0.579065
17281419	Fkbp3	0.578956
17234403	Ggt5	0.57881
17425816	Susd1	0.578793
17297319	Top2b	0.57848
17314564	Tmem106c	0.578219
17289602	Adamts6	0.578119
17534938	Slc9a6	0.577732
17457143	Akr1b10	0.577275
17374238	Nop10	0.577207
17503708	Chd9	0.577142
17547877	Deptor	0.576628
17401539	Kcna2	0.576195
17477401	2410002F23Rik	0.5759
17355790	Tshz1	0.575772
17471127	Cd9	0.575052
17421928	Rere	0.574983
17248654	Il12b	0.574823
17328093	Dexi	0.574765
17227861	---	0.574741
17458112	Zfp398	0.574722
17271118	Pitpnc1	0.574575
17410698	Rap1gds1	0.574482
17516558	H2afx	0.574394
17481776	Ampd3	0.574385
17463509	Clec12a	0.574264
17484682	Athl1	0.574242
17465865	Dgki	0.573942
17417046	Skint3	0.573748
17499932	Slc20a2	0.573119
17334205	Abca3	0.572902
17530000	Pik3cb	0.572628
17547859	BC056474	0.572307
17463051	Lpar5	0.571872
17302724	Dnajc3	0.57178
17329640	Atp13a3	0.571713
17505069	Slc7a6	0.571368
17463316	D6Wsu163e	0.571362
17322950	Snx29	0.571308
17233629	Psap	0.57128
17478263	Tmem86a	0.57125
17502874	Tbc1d9	0.571217
17222837	Myo1b	0.570883
17455855	Casd1	0.570548
17513705	Rnf166	0.570355
17430906	BC013712	0.570081
17294682	Mef2c	0.569956
17360312	Add3	0.569878
17291005	Hist1h1b	0.569837
17493185	Tmem135	0.569837
17359464	Frat1	0.569837
17304817	Ankrd28	0.569432
17465246	Pot1a	0.569067
17380370	Zfp831	0.568764
17310893	Mtdh	0.568225
17510906	Tecr	0.567952
17290565	Mtr	0.567924
17459338	---	0.567769
17405482	P2ry12	0.567763
17295266	Plp2	0.567517
17303625	Nr1d2	0.567514
17274448	Cpsf3	0.567408
17423525	Cpne3	0.566387
17380278	Stx16	0.566303
17533456	Gpr82	0.566181
17239384	Phactr2	0.565289
17515577	Ncapd3	0.565231
17397932	Sucnr1	0.564319
17401480	Dennd2d	0.563202
17275425	Arhgap5	0.562519
17382533	Dpp7	0.562475
17528750	Tex9	0.5622
17283784	Atg2b	0.562032
17394454	Ocstamp	0.561738
17299542	Tmem55b	0.561696
17509083	Fam149a	0.561539
17359902	Nolc1	0.560907
17245231	Lyz1	0.560829
17280893	Dnajb9	0.560632
17292450	Fgd3	0.560084
17408845	Rap1a	0.559998
17241623	Reep3	0.559713
17332783	Snx9	0.559697
17280640	Cdhr3	0.559687
17379560	Ctsa	0.559014
17249097	Rnf130	0.558246
17540075	Ftsj1	0.558
17290997	Hist1h2bl	0.557683
17388454	Cd82	0.557577
17479736	Tm6sf1	0.557209
17257444	Ace	0.557017
17296889	---	0.556812
17462788	Clec4n	0.556382
17316298	March6	0.555662
17320143	Cerk	0.555258
17544149	Hmgn5	0.555056
17283422	Atxn3	0.554676
17532635	---	0.553677
17284114	Ckb	0.552905
17473300	Ncr1	0.55269
17356002	Unc93b1	0.551847
17347236	Nlrc4	0.551709
17427312	Jun	0.550525
17312700	Ncf4	0.550287
17345202	Slc29a1	0.549954
17529699	1190002N15Rik	0.549344
17546215	Mid1	0.549265
17535930	Dkc1	0.548837
17507209	Cd209c	0.548551
17368855	Rapgef1	0.548152
17270730	Limd2	0.547938
17285819	Hist1h2af	0.546726
17449656	Ppef2	0.546623
17468798	Mcm2	0.546142
17240342	Rpf2	0.545815
17252183	Eno3	0.545215
17470796	Ptpn6	0.544861
17267393	Dhx40	0.544665
17457773	---	0.544604
17510948	Cd97	0.544536
17213990	Atic	0.543545
17297551	Vcl	0.543427
17463761	8430419L09Rik	0.543399
17496193	Cd19	0.543183
17407716	Tnfaip8l2	0.542837
17245223	Lyz2	0.542655
17475685	Zfp60	0.542017
17505995	Plcg2	0.541828
17368009	Abca2	0.541559
17488292	Pld3	0.54049
17315860	Slc1a3	0.540069
17404269	Pde7a	0.539703
17334253	Eci1	0.539659
17522338	Scap	0.539186
17231314	Cr2	0.538999
17333696	Vmn2r90	0.538678
17344303	Lst1	0.538276
17372894	Olfr1158	0.538045
17337269	Nrm	0.53802
17302869	Clybl	0.537972
17439164	Sept11	0.537801
17212518	Wdr75	0.537767
17285944	Cmah	0.537458
17340285	Msh2	0.536831
17275223	Immp2l	0.535999
17287772	Pcbd2	0.5346
17240405	Fig4	0.534509
17310637	Fam134b	0.534341
17238210	Prim1	0.533968
17375111	Stard9	0.533847
17339013	Emr1	0.533591
17262046	Sft2d1	0.533559
17540465	Slc9a7	0.533432
17405627	Vmn2r5	0.533343
17285267	Lyst	0.533068
17452705	Niacr1	0.533016
17286927	Jarid2	0.532252
17527565	Csk	0.532071
17489620	Gpi1	0.531987
17531958	Stt3b	0.530261
17361683	Sipa1	0.529921
17532605	---	0.529131
17358375	Smarca2	0.528942
17494820	Olfr519	0.528337
17531987	Tgfbr2	0.528281
17405154	Maml3	0.527496
17263893	Ulk2	0.527453
17368550	Rxra	0.527369
17239889	L3mbtl3	0.527282
17240606	Cd24a	0.527004
17265733	Ctns	0.526944
17387385	Calcrl	0.526804
17215309	Inpp5d	0.526535
17354299	Sema6a	0.526187
17291525	Sox4	0.526001
17285964	Fam65b	0.525719
17454187	Pilrb2	0.525252
17451661	Unc119b	0.525138
17446322	Prkag2	0.525008
17497334	Mki67	0.524983
17461124	Arl6ip5	0.524568
17465830	Mtpn	0.524495
17506991	Nrp1	0.524442
17287414	Sfxn1	0.524217
17434555	Abcb1b	0.524191
17228353	Mr1	0.523844
17459321	---	0.523646
17218707	Tnfsf18	0.523416
17227348	Nav1	0.523395
17547965	Cbr1	0.523194
17313504	Srebf2	0.52237
17450931	---	0.521942
17236003	Tcp11l2	0.521671
17424163	Ubap2	0.521565
17480327	Alg8	0.521409
17283270	Rps6ka5	0.52101
17229178	Atp1b1	0.520622
17388954	Tcp11l1	0.520569
17261207	Vrk2	0.52039
17433169	Pik3cd	0.520066
17224971	Pid1	0.519788
17227536	Ptprc	0.519667
17431612	C1qc	0.519426
17543852	Abcb7	0.519328
17375396	Sord	0.517738
17251659	Trp53	0.517686
17264835	Cd68	0.517579
17315002	Mettl7a1	0.517316
17340449	Tfb1m	0.516939
17345894	Tbc1d5	0.516933
17228234	Npl	0.516457
17431332	Man1c1	0.516385
17410818	Hs2st1	0.516137
17548264	Wbp5	0.515948
17382104	Arhgap21	0.515705
17474371	Pglyrp1	0.515232
17224738	Ap1s3	0.514949
17290083	Emb	0.514869
17229767	Ly9	0.513914
17398655	Lrba	0.513872
17370527	Kynu	0.513643
17420347	Ece1	0.513605
17457158	Akr1b7	0.513576
17359531	Marveld1	0.51344
17348054	Mettl4	0.512452
17275724	Ctage5	0.512277
17285559	Elmo1	0.511732
17464626	Pon3	0.511441
17336086	Adamts10	0.511351
17293922	Zfp458	0.511342
17391212	Ncaph	0.511305
17531939	Gpd1l	0.511044
17467384	---	0.510972
17450142	Hpse	0.510683
17282465	C130039O16Rik	0.510373
17383748	Fnbp1	0.510177
17398416	Pdgfc	0.509913
17382737	Fcna	0.509713
17274949	Twistnb	0.509195
17250615	Grap	0.508992
17332299	Hlcs	0.508796
17422587	Nadk	0.508345
17321823	Krt80	0.508312
17222149	Neurl3	0.508278
17430861	Sesn2	0.507877
17462778	Clec4b2	0.507334
17284408	---	0.505942
17406908	Fdps	0.505795
17492978	Fam108c	0.505732
17543150	Pola1	0.505586
17546101	Tlr8	0.505185
17454617	Gna12	0.504957
17294489	Arsk	0.504717
17481102	Rrm1	0.504631
17407934	Gm129	0.503702
17265690	Spns3	0.503696
17454179	Pilrb1	0.502987
17285539	---	0.502066
17459423	Igkv4-53	0.501642
17229212	Sft2d2	0.500841
17229187	Xcl1	0.500773
17222106	Uggt1	0.499886
17528229	Ptplad1	0.499571
17480205	Rab30	0.499482
17277134	Acot2	0.498882
17298620	1810011H11Rik	0.498571
17233960	Jmjd1c	0.497951
17325308	Wdr5b	0.497915
17313538	Sept3	0.496865
17317637	Sla	0.496557
17359020	Kif11	0.496219
17290301	Akr1e1	0.49602
17418128	Trit1	0.495063
17344784	Ppp1r11	0.495029
17500301	Gpr124	0.493722
17220797	Tmem206	0.493411
17294991	Jmy	0.493397
17328625	Sdf2l1	0.493305
17477508	Napsa	0.49309
17453030	Slc15a4	0.492995
17532645	---	0.492133
17276302	Prkch	0.491839
17215395	Dgkd	0.491823
17246904	Ap1b1	0.491719
17286462	Nqo2	0.491478
17310816	Cmbl	0.491214
17435934	Khk	0.491191
17324623	Hes1	0.491052
17363320	Gcnt1	0.490834
17339991	Eml4	0.489745
17359212	Hells	0.489044
17314487	Ano6	0.488525
17375006	Ganc	0.488268
17501976	Isyna1	0.488128
17518038	Myo9a	0.486981
17546088	Gm15232	0.486402
17350301	Ythdc2	0.486238
17361073	Gstp1	0.486163
17375997	Mertk	0.485495
17247336	Ikzf1	0.485298
17390637	Frmd5	0.485127
17229931	Slamf8	0.484243
17252574	Itgae	0.483734
17490848	Dhdh	0.483235
17311807	Sqle	0.482417
17450366	Hsd17b11	0.482049
17392690	Acss1	0.481831
17423544	Wwp1	0.48178
17469289	Eogt	0.481566
17246438	Olfr811	0.481535
17221633	Mcm3	0.481339
17320019	5031439G07Rik	0.481074
17343449	Pglyrp2	0.480794
17508445	Hgsnat	0.480016
17291653	Gmds	0.479086
17347387	Cebpz	0.479084
17510749	Abce1	0.479006
17537199	Gm6377	0.478643
17312127	Ptp4a3	0.478377
17510667	Tmem184c	0.477639
17284349	Ighm	0.47734
17440575	Chek2	0.477102
17253235	Ssh2	0.476735
17257235	Itgb3	0.476677
17338378	Treml4	0.476227
17468018	Hk2	0.475887
17318020	Ly6d	0.475737
17306856	Dhrs1	0.47568
17452957	Scarb1	0.475636
17391233	Itpripl1	0.475511
17467389	Igkj1	0.475412
17239113	Sash1	0.474819
17496664	Zfp747	0.474782
17337741	Tnfrsf21	0.474048
17378300	Itch	0.473767
17503841	Lpcat2	0.473737
17410390	Hadh	0.473512
17356897	Rasgrp2	0.473296
17266952	Ccl9	0.473291
17357460	Fads1	0.473135
17396287	Hltf	0.472952
17365476	Sh3pxd2a	0.472414
17301615	Entpd4	0.47229
17429689	Macf1	0.47127
17337314	Ppp1r10	0.470944
17397936	Mbnl1	0.470789
17394806	Nfatc2	0.470068
17470105	Csgalnact2	0.470012
17476364	Tyrobp	0.468965
17475327	Exosc5	0.468447
17363177	Tle4	0.468231
17293665	Zfp367	0.467865
17330058	Pdia5	0.467764
17527016	Zc3h12c	0.467318
17280552	Bcap29	0.467249
17478277	Zdhhc13	0.467097
17477331	Klk1b27	0.467073
17548831	Erdr1	0.466969
17343813	H2-Aa	0.466468
17366183	---	0.466024
17474143	Slc1a5	0.465788
17217136	Slc45a3	0.465242
17536818	Ogt	0.464848
17248309	Stk10	0.463376
17359113	O3far1	0.461642
17507374	Irs2	0.461593
17305605	Txndc16	0.461356
17416234	Ppap2b	0.459841
17284487	---	0.459398
17354629	Ndst1	0.459233
17523921	Arhgap42	0.458782
17250249	Nlrp3	0.458468
17262836	Cdc42se2	0.45812
17363704	Rfx3	0.458085
17393592	Ndrg3	0.457741
17446037	Srpk2	0.456037
17464251	2010013B24Rik	0.45594
17227089	Btg2	0.455715
17493869	P2ry6	0.455665
17273348	Fasn	0.454832
17317500	Asap1	0.454626
17366597	Usp6nl	0.454598
17486859	Gpr77	0.454364
17330218	Slc15a2	0.454036
17233022	Cd24a	0.45384
17350040	Arhgap26	0.453396
17482560	Eef2k	0.453278
17453347	Gtf2ird1	0.452464
17284574	---	0.451297
17402953	Ppp3ca	0.451009
17268661	Plxdc1	0.450972
17332495	Dscam	0.450513
17313739	Prr5	0.450429
17329433	Bcl6	0.449969
17462756	Clec4b1	0.449333
17494596	Tpp1	0.449137
17451721	Gatc	0.448818
17343426	Rasal3	0.44825
17448475	Atp8a1	0.447958
17359344	Entpd1	0.447179
17481695	Ipo7	0.446671
17336502	H2-Eb1	0.446552
17382729	Tmem141	0.446454
17262915	Ccdc69	0.446151
17364565	Blnk	0.44597
17347680	Zfp36l2	0.445687
17457892	Casp2	0.444473
17239102	Ust	0.443889
17228846	Prdx6	0.443731
17348648	Taf4b	0.443211
17352229	Cyb5	0.442786
17310201	Lmbrd2	0.442258
17258107	Cd300a	0.442187
17255899	B230217C12Rik	0.44202
17311652	Wdr67	0.441363
17543365	Vsig4	0.440746
17528319	Snx22	0.440367
17472235	Eps8	0.438963
17522377	Kif9	0.438963
17311831	Trib1	0.438779
17534909	Ddx26b	0.438403
17313147	Grap2	0.438335
17280062	Lpin1	0.437536
17357514	Cybasc3	0.437248
17332122	Tmem50b	0.436942
17281971	Sgpp1	0.436823
17350517	Hsd17b4	0.436466
17475777	Fbl	0.436045
17315705	Card6	0.434799
17290202	LOC638189	0.434761
17296203	Il31ra	0.434717
17318794	Apol7c	0.433874
17459383	---	0.43311
17374765	Spint1	0.433091
17319607	Naga	0.432757
17319738	Nfam1	0.43054
17520425	Pcolce2	0.430479
17343735	H2-Ke6	0.429976
17444346	Daglb	0.429796
17419965	Fuca1	0.426727
17333023	Tagap	0.426563
17284334	Ighg	0.426455
17404402	Ect2	0.422103
17468961	Nup210	0.421932
17474266	---	0.421543
17514243	Irf2bp2	0.421123
17281099	1110002B05Rik	0.420883
17285867	Hist1h2ab	0.420797
17244949	Krr1	0.420158
17423066	Nsmaf	0.418776
17400599	Txnip	0.418688
17284654	---	0.416726
17461942	Pparg	0.415634
17336509	H2-Eb2	0.415509
17476119	Ppp1r14a	0.415439
17335519	Fgd2	0.414815
17350628	Snx24	0.414812
17427051	Ptplad2	0.414279
17344794	Znrd1	0.414179
17320337	Plxnb2	0.413962
17255443	Zfp652	0.412877
17476709	Pepd	0.41202
17284548	---	0.411401
17497525	Adam8	0.409943
17233811	Dna2	0.409502
17233993	Egr2	0.409335
17243576	Appl2	0.409096
17231717	Fuca2	0.408988
17502011	Gm3336	0.408079
17546774	Erdr1	0.407988
17318713	Arhgap39	0.407958
17445329	Cdk14	0.407679
17414482	Snx30	0.407427
17284339	---	0.407192
17485891	Tmem150b	0.4059
17219643	Aim2	0.405749
17513297	Cdyl2	0.405637
17279404	Pld4	0.405535
17307726	Extl3	0.405478
17380119	Cass4	0.405389
17280760	Bzw2	0.404851
17317233	Atad2	0.404095
17525007	Dpy19l1	0.404066
17411961	Tmem64	0.403793
17272913	Sgsh	0.403549
17461341	Itpr1	0.402814
17374245	Slc12a6	0.402459
17539611	Gpm6b	0.40234
17287206	Iars	0.40169
17292071	Nedd9	0.401192
17337844	Enpp5	0.40043
17289181	Arsb	0.400031
17398717	---	0.399956
17268598	Pip4k2b	0.399307
17515786	Arhgap32	0.397636
17546762	Mid1	0.396946
17262887	Anxa6	0.396234
17230153	Fh1	0.396197
17279701	Cdca7l	0.395975
17474181	Prkd2	0.395705
17492478	Idh2	0.395457
17271733	AF251705	0.395078
17416325	Dhcr24	0.394136
17272770	Timp2	0.393287
17394385	Slc35c2	0.393231
17480568	Arrb1	0.392899
17231033	Atf3	0.391729
17540521	Cfp	0.391699
17355670	Nfatc1	0.39158
17541875	Arhgef6	0.391455
17451987	Tpcn1	0.390247
17484233	Ptpre	0.390059
17216976	Faim3	0.388401
17337513	Gabbr1	0.388384
17322163	Itgb7	0.388031
17234030	Tmem26	0.386949
17424203	Dcaf12	0.384343
17322359	Zfp385a	0.383037
17501633	Lpl	0.382205
17367765	Pnpla7	0.381512
17444464	Lmtk2	0.37994
17295278	Hexb	0.37949
17310882	Pgcp	0.377947
17355565	Slc14a1	0.377266
17314260	Lrrk2	0.376426
17369952	Sh2d3c	0.376303
17476036	Map4k1	0.375863
17230484	Ephx1	0.374358
17252875	Ovca2	0.374132
17375557	Sema6d	0.373799
17344289	Aif1	0.373707
17265030	Acap1	0.373559
17271719	Cd300c	0.373558
17533446	Gpr34	0.372393
17231029	Fam71a	0.371899
17276591	Plekhg3	0.370719
17459291	---	0.370168
17227696	Cfh	0.369727
17546119	Prps2	0.368965
17287984	Dapk1	0.368535
17449685	Sdad1	0.368281
17457472	Tbxas1	0.368
17504174	Gpr114	0.367954
17229259	Mpzl1	0.367833
17216458	Serpinb2	0.367453
17510264	Haus8	0.367449
17219005	Creg1	0.367207
17231859	Ifngr1	0.365981
17236415	Uhrf1bp1l	0.365595
17245648	Slc16a7	0.36409
17515145	Slc44a2	0.363483
17488032	Axl	0.363099
17228057	1700025G04Rik	0.363035
17321768	---	0.362617
17493912	Art2b	0.36255
17329454	Leprel1	0.361152
17299585	Rnase6	0.361113
17381717	Itga8	0.360673
17253630	Unc119	0.359309
17404217	LOC100038947	0.356252
17482766	Prkcb	0.355533
17471473	BC035044	0.355104
[truncated: 220 more rows]
